# Supplementary material for: Effects of Ridge and Furrow Planting Patterns on Crop Yield and Grain Quality in Dryland Maize–Wheat Double Cropping System
Source: Plants (Basel). 2025 Sep 30;14(19):3030. doi: 10.3390/plants14193030 (PMC12525680; doi:10.3390/plants14193030)
Supplement: Supplementary file 1 [file plants-14-03030-s001.zip]

Archive with 1 entries (1 files):
- plants-3839093-supplementary.pdf
